# Supplementary material for: Integration of acoustic and electric hearing is better in the same ear than across ears
Source: Sci Rep. 2017 Oct 2;7:12500. doi: 10.1038/s41598-017-12298-3 (PMC5624923; doi:10.1038/s41598-017-12298-3)
Supplement: Supplementary file 1 — Supplementary Information [file 41598_2017_12298_MOESM1_ESM.xls]

## Sheet: Sheet1
S1	%Correct	F2	F1	Duration		%Correct	F2	F1	Duration			S2	%Correct	F2	F1	Duration		%Correct	F2	F1	Duration			S3	%Correct	F2	F1	Duration		%Correct	F2	F1	Duration			S4	%Correct	F2	F1	Duration		%Correct	F2	F1	Duration			S5	%Correct
Unprocessed					LEFT HA 600							Unprocessed					LEFT HA 600							Unprocessed					LEFT HA 600							Unprocessed					LEFT HA 600							Unprocessed
Run1	83.33	77.5	64.91	73.19	Run1	29.17	10.37	12.9	4.46			Run1	89.58	91.85	79.05	87.55	Run1	29.17	2.16	12.09	37.41			Run1	89.58	100	74.2	100	Run1	33.33	3.15	17.95	57.81			Run1	91.67	91.85	80.6	87.55	Run1	27.08	2.59	10.59	19.3			Run1
Run2	87.5	83.61	68.9	85.33	Run2	31.25	4.49	11	12.33			Run2	89.58	91.85	79.04	73.19	Run2	29.17	2.16	14.79	34.72			Run2					Run2	25	3.43	21.44	46.53			Run2	95.83	91.85	91.35	100	Run2	27.08	6.52	17.24	21.63			Run2
Run3					Run3							Run3	89.58	85.49	76.55	79.45	Run3							Run3					Run3							Run3					Run3							Run3
RIGHT CI 200					RIGHT CI 500							RIGHT CI 200					RIGHT CI 500							RIGHT CI 200					RIGHT CI 500							RIGHT CI 200					RIGHT CI 500							RIGHT CI 200
Run1	6.25	14.24	6.06	0.8	Run1	29.17	21	11.17	17.54			Run1	4.17	1.11	11.17	6.95	Run1	25	31.77	7.93	28.71			Run1	6.25	9.7	10.5	1.88	Run1	31.35	15.14	13.92	10.16			Run1	10.42	4.95	5.15	1.33	Run1	35.42	25.29	18.32	31.47			Run1	10.42
Run2	4.17	3.63	5.14	5.33	Run2	27.08	28.95	3.42	2.1			Run2	12.5	0.84	12.89	5.82	Run2	33.33	28.56	9.7	21.44			Run2	6.25	10.02	3.59	6.26	Run2	45.83	45.45	18.35	37.38			Run2	8.33	6.86	7.02	3.59	Run2	52.08	38.8	15.59	31.09			Run2	14.58
Run3					Run3							Run3					Run3							Run3					Run3	35.42	36.21	9.22	36.43			Run3					Run3	50	39.81	22.695	36.595			Run3
RIGHT CI 800					RIGHT CI 1200							RIGHT CI 800					RIGHT CI 1200							RIGHT CI 800					RIGHT CI 1200							RIGHT CI 800					RIGHT CI 1200							RIGHT CI 800
Run1	45.83	56.23	14.41	16.41	Run1	35.42	16.9	13.39	8.25			Run1	31.25	36.05	11.56	36.43	Run1	27.08	50.57	6.86	19.05			Run1	45.83	54.72	17.89	44.88	Run1	29.17	32.36	8.89	10.39			Run1	43.75	46.7	10.52	13.85	Run1	37.5	26.52	9.27	36.43			Run1	45.8
Run2	27.08	53.97	4.71	0.65	Run2	18.75	26	4.71	0.7			Run2	27.08	62.64	5.3	10.39	Run2	25	26.36	10.59	7.01			Run2	62.5	64.3	29.43	79.45	Run2	43.75	41.01	8.06	23.94			Run2	47.92	56.35	27.72	46.53	Run2	45.83	43.42	12.98	34.43			Run2	43.8
Run3	29.17	38.74	8.83	0.4	Run3	29.17	21.63	12.14	3.83			Run3					Run3							Run3					Run3							Run3					Run3							Run3
LEFT HA 600 LEFT CI 200					LEFT HA 600 RIGHT CI 200							LEFT HA 600 LEFT CI 200					LEFT HA 600 RIGHT CI 200							LEFT HA 600 LEFT CI 200					LEFT HA 600 RIGHT CI 200							LEFT HA 600 LEFT CI 200					LEFT HA 600 RIGHT CI 200							LEFT HA 600 LEFT CI 200
Run1	14.48	7.31	8.17	8.49	Run1	29.17	3.37	13.4	31.09			Run1	16.67	0	12.64	2.61	Run1	25	0	3.72	27.4			Run1	18.75	4.44	24.22	37.62	Run1	20.83	11.9	17.78	41.09			Run1	18.75	9.53	10.96	2.54	Run1	29.17	10.83	10.16	20.85			Run1	33.3
Run2	10.42	3.78	14.08	0.28	Run2	25	2.2	10.98	17.19			Run2	22.92	5.86	18.6	10.23	Run2	33.33	4.24	20.81	19.3			Run2	29.17	2.99	18.44	46.53	Run2	39.58	3.22	34.03	53.74			Run2	27.08	14.82	14.85	31.47	Run2	33.33	2.88	15	46.53			Run2	41.67
Run3					Run3							Run3					Run3							Run3					Run3							Run3					Run3							Run3	41.67
LEFT HA 600 LEFT CI 500					LEFT HA 600 RIGHT CI 500							LEFT HA 600 LEFT CI 500					LEFT HA 600 RIGHT CI 500							LEFT HA 600 LEFT CI 500					LEFT HA 600 RIGHT CI 500							LEFT HA 600 LEFT CI 500					LEFT HA 600 RIGHT CI 500							LEFT HA 600 LEFT CI 500
Run1	39.58	18.01	16.4	29.65	Run1	35.42	15.63	11.89	4.52			Run1	33.33	13.38	17.41	21.44	Run1	27.08	1.8	10.52	32.16			Run1	33.33	5.09	25.98	46.53	Run1	45.83	6.53	38.2	67.24			Run1	50	41.75	22.77	31.47	Run1	58.33	49.85	17.33	43.3			Run1	52.1
Run2	35.42	9.36	23.25	11.14	Run2	25	6.65	8.52	16.23			Run2	45.83	23.43	36.45	40.27	Run2	35.42	1.58	13.66	15.2			Run2	43.75	11.23	28.69	62.27	Run2	37.5	4.83	35.07	53.74			Run2	66.67	48.12	37.91	53.74	Run2	60.42	43.94	21.34	43.3			Run2	50.1
Run3					Run3							Run3					Run3							Run3					Run3							Run3					Run3							Run3
LEFT HA 600 LEFT CI 800					LEFT HA 600 RIGHT CI 800							LEFT HA 600 LEFT CI 800					LEFT HA 600 RIGHT CI 800							LEFT HA 600 LEFT CI 800					LEFT HA 600 RIGHT CI 800							LEFT HA 600 LEFT CI 800					LEFT HA 600 RIGHT CI 800							LEFT HA 600 LEFT CI 800
Run1	64.58	40.7	43.31	29.65	Run1	35.42	11.08	20.41	20.85			Run1	62.5	52.75	35.67	50	Run1	41.67	16.93	25.77	37.41			Run1	62.5	35.08	40.92	50	Run1	41.67	9.55	27.65	50			Run1	70.83	56.28	39.98	62.27	Run1	62.5	51.97	17.89	57.81			Run1	68.8
Run2	65.58	53.46	34.29	40.34	Run2	41.67	20.41	12.54	26.13			Run2	72.92	63.87	43.55	62.27	Run2	39.58	14.08	26.76	26.13			Run2	58.33	40.75	29.84	57.81	Run2	50	14.92	21.61	53.76			Run2	77.08	53.06	56.02	67.24	Run2	64.58	48.17	25.36	41.09			Run2	66.7
Run3					Run3							Run3					Run3							Run3					Run3							Run3					Run3							Run3
LEFT HA 600 LEFT CI 1200					LEFT HA 600 RIGHT CI 1200							LEFT HA 600 LEFT CI 1200					LEFT HA 600 RIGHT CI 1200							LEFT HA 600 LEFT CI 1200					LEFT HA 600 RIGHT CI 1200							LEFT HA 600 LEFT CI 1200					LEFT HA 600 RIGHT CI 1200							LEFT HA 600 LEFT CI 1200
Run1	62.5	46.39	38.43	31.09	Run1	35.42	13.97	12.02	28.71			Run1	56.25	40.33	34.19	46.53	Run1	37.5	11.37	28.1	32.16			Run1	64.58	55.26	28.09	67.24	Run1	47.92	13.91	26.12	49.07			Run1	56.25	39.98	27.34	29.72	Run1	45.83	14.95	15.54	24.12			Run1	68.8
Run2	66.67	60.85	38.61	40.34	Run2	43.75	20.02	16.56	15.99			Run2	60.42	61.57	23.45	41.09	Run2	39.58	10.76	14.43	37.41			Run2	66.67	45.41	39.12	41.09	Run2	50	10.08	23.2	62.27			Run2	66.67	42.79	36.93	72.88	Run2	58.33	23.16	25.18	72.88			Run2	77.8
Run3					Run3							Run3					Run3							Run3					Run3							Run3					Run3							Run3	93.75
[truncated: 58 more columns]
